# Supplementary material for: Social Preference in Preschoolers: Effects of Morphological Self-Similarity and Familiarity
Source: PLoS One. 2016 Jan 4;11(1):e0145443. doi: 10.1371/journal.pone.0145443 (PMC4699649; doi:10.1371/journal.pone.0145443)
Supplement: S1 Dataset — Note that this dataset comprises responses from the two participants that were excluded from final data analysis due to detecting the experimental manipulation (see S1 Fig). (XLS) [file pone.0145443.s001.xls]

## Sheet: Sheet1
SEX	CONDITION	TRIAL	StimPos	Resp_Pos	RESPONSE	Resp_PostT	detect_Self	NICO_STIM
M	EXP	1	USF	left	U	S	no	2
M	EXP	2	SUF	left	S	S	no	2
M	EXP	3	SFU	left	S	S	no	2
M	EXP	4	UFS	right	S	S	no	2
M	EXP	5	FUS	right	S	S	no	2
M	EXP	6	FSU	middle	S	F	no	2
M	EXP	7	USF	right	F	NA	no	2
M	EXP	8	SUF	right	F	S	no	2
M	EXP	9	SFU	middle	F	S	no	2
M	EXP	10	UFS	right	S	S	no	2
M	EXP	11	FUS	right	S	S	no	2
M	EXP	12	FSU	right	U	S	no	2
M	EXP	1	USF	middle	S	F	no	1
M	EXP	2	SUF	left	S	U	no	1
M	EXP	3	SFU	middle	F	U	no	1
M	EXP	4	UFS	left	U	U	no	1
M	EXP	5	FUS	middle	U	U	no	1
M	EXP	6	FSU	left	F	F	no	1
M	EXP	7	USF	middle	S	S	no	1
M	EXP	8	SUF	right	F	S	no	1
M	EXP	9	SFU	left	S	F	no	1
M	EXP	10	UFS	right	S	U	no	1
M	EXP	11	FUS	middle	U	F	no	1
M	EXP	12	FSU	right	U	F	no	1
M	EXP	1	SUF	right	F	S	no	2
M	EXP	2	FUS	left	F	F	no	2
M	EXP	3	UFS	middle	F	S	no	2
M	EXP	4	USF	middle	S	U	no	2
M	EXP	5	SFU	right	U	U	no	2
M	EXP	6	FSU	left	F	S	no	2
M	EXP	7	SUF	middle	U	F	no	2
M	EXP	8	FUS	right	S	S	no	2
M	EXP	9	UFS	left	U	S	no	2
M	EXP	10	USF	middle	S	F	no	2
M	EXP	11	SFU	right	U	S	no	2
M	EXP	12	FSU	left	F	U	no	2
M	EXP	1	SUF	left	S	F	no	1
M	EXP	2	FUS	right	S	S	no	1
M	EXP	3	UFS	left	U	U	no	1
M	EXP	4	USF	left	U	S	no	1
M	EXP	5	SFU	right	U	U	no	1
M	EXP	6	FSU	right	U	S	no	1
M	EXP	7	SUF	left	S	S	no	1
M	EXP	8	FUS	left	F	S	no	1
M	EXP	9	UFS	middle	F	S	no	1
M	EXP	10	USF	right	F	F	no	1
M	EXP	11	SFU	middle	F	S	no	1
M	EXP	12	FSU	middle	S	S	no	1
M	EXP	1	SFU	right	U	F	no	2
M	EXP	2	FSU	left	F	F	no	2
M	EXP	3	SUF	right	F	S	no	2
M	EXP	4	USF	right	F	S	no	2
M	EXP	5	UFS	left	U	F	no	2
M	EXP	6	FUS	left	F	S	no	2
M	EXP	7	SFU	right	U	S	no	2
M	EXP	8	FSU	right	U	S	no	2
M	EXP	9	SUF	right	F	F	no	2
M	EXP	10	USF	right	F	F	no	2
M	EXP	11	UFS	right	S	S	no	2
M	EXP	12	FUS	left	F	NA	no	2
M	EXP	1	SFU	right	U	S	no	1
M	EXP	2	FSU	middle	S	S	no	1
M	EXP	3	SUF	left	S	F	no	1
M	EXP	4	USF	right	F	S	no	1
M	EXP	5	UFS	left	U	F	no	1
M	EXP	6	FUS	right	S	F	no	1
M	EXP	7	SFU	left	S	S	no	1
M	EXP	8	FSU	middle	S	U	no	1
M	EXP	9	SUF	middle	U	F	no	1
M	EXP	10	USF	middle	S	S	no	1
M	EXP	11	UFS	right	S	S	no	1
M	EXP	12	FUS	left	F	F	no	1
M	EXP	1	SFU	NA	NA	S	no	2
M	EXP	2	USF	right	F	S	no	2
M	EXP	3	FUS	middle	U	S	no	2
M	EXP	4	SUF	middle	U	NA	no	2
M	EXP	5	FSU	middle	S	S	no	2
M	EXP	6	UFS	right	S	S	no	2
M	EXP	7	SFU	right	U	S	no	2
M	EXP	8	USF	left	U	S	no	2
M	EXP	9	FUS	left	F	S	no	2
M	EXP	10	SUF	left	S	S	no	2
M	EXP	11	FSU	middle	S	S	no	2
M	EXP	12	UFS	right	S	S	no	2
M	EXP	1	UFS	middle	F	NA	no	1
M	EXP	2	FSU	left	F	S	no	1
M	EXP	3	SFU	middle	F	U	no	1
M	EXP	4	SUF	left	S	U	no	1
M	EXP	5	USF	right	F	F	no	1
M	EXP	6	FUS	middle	U	U	no	1
M	EXP	7	UFS	right	S	S	no	1
M	EXP	8	FSU	right	U	U	no	1
M	EXP	9	SFU	left	S	F	no	1
M	EXP	10	SUF	middle	U	U	no	1
M	EXP	11	USF	right	F	U	no	1
M	EXP	12	FUS	middle	U	F	no	1
M	EXP	1	SFU	right	U	S	no	1
M	EXP	2	USF	right	F	S	no	1
M	EXP	3	FUS	left	F	S	no	1
M	EXP	4	SUF	middle	U	S	no	1
M	EXP	5	FSU	left	F	U	no	1
M	EXP	6	UFS	right	S	F	no	1
M	EXP	7	SFU	left	S	S	no	1
M	EXP	8	USF	left	U	F	no	1
M	EXP	9	FUS	right	S	S	no	1
M	EXP	10	SUF	left	S	S	no	1
M	EXP	11	FSU	left	F	S	no	1
M	EXP	12	UFS	middle	F	S	no	1
M	EXP	1	USF	middle	S	S	no	1
M	EXP	2	UFS	middle	F	S	no	1
M	EXP	3	FSU	middle	S	S	no	1
M	EXP	4	SFU	middle	F	S	no	1
M	EXP	5	FUS	middle	U	S	no	1
M	EXP	6	SUF	left	S	S	no	1
M	EXP	7	USF	middle	S	S	no	1
M	EXP	8	UFS	right	S	U	no	1
M	EXP	9	FSU	middle	S	S	no	1
M	EXP	10	SFU	left	S	S	no	1
M	EXP	11	FUS	right	S	S	no	1
M	EXP	12	SUF	middle	U	S	no	1
M	EXP	1	USF	left	U	U	no	2
M	EXP	2	UFS	left	U	U	no	2
M	EXP	3	FSU	right	U	S	no	2
M	EXP	4	SFU	left	S	S	no	2
M	EXP	5	FUS	right	S	U	no	2
M	EXP	6	SUF	right	F	F	no	2
M	EXP	7	USF	left	U	U	no	2
M	EXP	8	UFS	right	S	F	no	2
M	EXP	9	FSU	middle	S	S	no	2
M	EXP	10	SFU	left	S	S	no	2
M	EXP	11	FUS	middle	U	S	no	2
M	EXP	12	SUF	left	S	S	no	2
M	EXP	1	FUS	right	S	S	no	1
M	EXP	2	USF	middle	S	S	no	1
M	EXP	3	UFS	middle	F	S	no	1
M	EXP	4	SFU	middle	F	S	no	1
M	EXP	5	SUF	left	S	S	no	1
M	EXP	6	FSU	right	U	S	no	1
M	EXP	7	FUS	middle	U	U	no	1
M	EXP	8	USF	middle	S	S	no	1
M	EXP	9	UFS	middle	F	S	no	1
M	EXP	10	SFU	middle	F	F	no	1
M	EXP	11	SUF	left	S	S	no	1
M	EXP	12	FSU	left	F	S	no	1
M	EXP	1	SUF	middle	U	U	no	1
M	EXP	2	SFU	middle	F	F	no	1
M	EXP	3	USF	middle	S	F	no	1
M	EXP	4	FSU	right	U	F	no	1
M	EXP	5	FUS	left	F	U	no	1
M	EXP	6	UFS	right	S	S	no	1
M	EXP	7	SUF	middle	U	F	no	1
M	EXP	8	SFU	left	S	U	no	1
M	EXP	9	USF	middle	S	F	no	1
M	EXP	10	FSU	middle	S	F	no	1
M	EXP	11	FUS	right	S	U	no	1
M	EXP	12	UFS	middle	F	F	no	1
M	EXP	1	FUS	right	S	F	no	2
M	EXP	2	USF	right	F	F	no	2
M	EXP	3	UFS	left	U	S	no	2
M	EXP	4	SFU	right	U	F	no	2
M	EXP	5	SUF	left	S	F	no	2
M	EXP	6	FSU	middle	S	S	no	2
M	EXP	7	FUS	left	F	S	no	2
M	EXP	8	USF	right	F	S	no	2
M	EXP	9	UFS	right	S	S	no	2
M	EXP	10	SFU	right	U	F	no	2
M	EXP	11	SUF	right	F	NA	no	2
M	EXP	12	FSU	middle	S	S	no	2
M	EXP	1	FSU	left	F	U	no	1
M	EXP	2	SFU	left	S	U	no	1
M	EXP	3	USF	left	U	F	no	1
M	EXP	4	FUS	left	F	F	no	1
M	EXP	5	SUF	left	S	S	no	1
M	EXP	6	UFS	left	U	U	no	1
M	EXP	7	FSU	right	U	F	no	1
M	EXP	8	SFU	left	S	U	no	1
M	EXP	9	USF	left	U	F	no	1
M	EXP	10	FUS	left	F	F	no	1
M	EXP	11	SUF	right	F	U	no	1
M	EXP	12	UFS	middle	F	S	no	1
M	EXP	1	FSU	right	U	U	no	2
M	EXP	2	SFU	left	S	S	no	2
M	EXP	3	USF	right	F	S	no	2
M	EXP	4	FUS	right	S	U	no	2
M	EXP	5	SUF	left	S	S	no	2
M	EXP	6	UFS	middle	F	S	no	2
M	EXP	7	FSU	right	U	F	no	2
M	EXP	8	SFU	right	U	U	no	2
M	EXP	9	USF	right	F	F	no	2
M	EXP	10	FUS	right	S	U	no	2
M	EXP	11	SUF	right	F	F	no	2
M	EXP	12	UFS	middle	F	F	no	2
M	EXP	1	FUS	right	S	NA	no	1
M	EXP	2	UFS	right	S	S	no	1
M	EXP	3	USF	left	U	NA	no	1
M	EXP	4	SUF	middle	U	U	no	1
M	EXP	5	FSU	middle	S	F	no	1
M	EXP	6	SFU	middle	F	U	no	1
M	EXP	7	FUS	middle	U	U	no	1
M	EXP	8	UFS	middle	F	F	no	1
M	EXP	9	USF	left	U	U	no	1
M	EXP	10	SUF	right	F	F	no	1
M	EXP	11	FSU	left	F	F	no	1
M	EXP	12	SFU	middle	F	S	no	1
M	EXP	1	SFU	middle	F	F	no	2
M	EXP	2	UFS	middle	F	NA	no	2
M	EXP	3	SUF	left	S	S	no	2
M	EXP	4	FUS	right	S	S	no	2
M	EXP	5	FSU	middle	S	S	no	2
M	EXP	6	USF	right	F	S	no	2
M	EXP	7	SFU	middle	F	S	no	2
M	EXP	8	UFS	middle	F	F	no	2
M	EXP	9	SUF	right	F	S	no	2
M	EXP	10	FUS	right	S	S	no	2
M	EXP	11	FSU	left	F	F	no	2
M	EXP	12	USF	middle	S	U	no	2
M	EXP	1	UFS	right	S	F	no	2
M	EXP	2	FSU	middle	S	U	no	2
M	EXP	3	SUF	right	F	U	no	2
M	EXP	4	FUS	right	S	S	no	2
M	EXP	5	SFU	right	U	S	no	2
M	EXP	6	USF	right	F	F	no	2
M	EXP	7	UFS	right	S	U	no	2
M	EXP	8	FSU	right	U	F	no	2
M	EXP	9	SUF	right	F	S	no	2
M	EXP	10	FUS	right	S	S	no	2
M	EXP	11	SFU	left	S	S	no	2
M	EXP	12	USF	right	F	F	no	2
M	EXP	1	FUS	right	S	S	no	2
M	EXP	2	UFS	middle	F	S	no	2
M	EXP	3	USF	left	U	S	no	2
M	EXP	4	SUF	middle	U	S	no	2
M	EXP	5	FSU	right	U	U	no	2
M	EXP	6	SFU	right	U	S	no	2
M	EXP	7	FUS	left	F	U	no	2
M	EXP	8	UFS	right	S	S	no	2
M	EXP	9	USF	right	F	S	no	2
M	EXP	10	SUF	middle	U	S	no	2
M	EXP	11	FSU	middle	S	S	no	2
M	EXP	12	SFU	left	S	F	no	2
M	EXP	1	UFS	middle	F	F	no	2
M	EXP	2	FSU	right	U	U	no	2
M	EXP	3	SFU	middle	F	F	no	2
M	EXP	4	SUF	middle	U	F	no	2
M	EXP	5	USF	right	F	U	no	2
M	EXP	6	FUS	right	S	S	no	2
M	EXP	7	UFS	middle	F	F	no	2
M	EXP	8	FSU	right	U	S	no	2
M	EXP	9	SFU	right	U	U	no	2
M	EXP	10	SUF	right	F	F	no	2
M	EXP	11	USF	right	F	S	no	2
M	EXP	12	FUS	left	F	F	no	2
M	EXP	1	UFS	middle	F	S	no	1
M	EXP	2	FSU	right	U	S	no	1
M	EXP	3	SUF	left	S	S	no	1
M	EXP	4	FUS	middle	U	F	no	1
M	EXP	5	SFU	middle	F	S	no	1
M	EXP	6	USF	right	F	F	no	1
M	EXP	7	UFS	left	U	U	no	1
M	EXP	8	FSU	left	F	S	no	1
M	EXP	9	SUF	left	S	S	no	1
M	EXP	10	FUS	left	F	S	no	1
M	EXP	11	SFU	left	S	F	no	1
M	EXP	12	USF	left	U	S	no	1
M	EXP	1	SUF	middle	U	U	no	2
M	EXP	2	SFU	right	U	U	no	2
M	EXP	3	USF	left	U	S	no	2
M	EXP	4	FSU	middle	S	S	no	2
M	EXP	5	FUS	middle	U	S	no	2
M	EXP	6	UFS	middle	F	U	no	2
M	EXP	7	SUF	right	F	S	no	2
M	EXP	8	SFU	middle	F	S	no	2
M	EXP	9	USF	left	U	S	no	2
M	EXP	10	FSU	right	U	F	no	2
M	EXP	11	FUS	middle	U	U	no	2
M	EXP	12	UFS	middle	F	S	no	2
M	EXP	1	SFU	left	S	S	no	1
M	EXP	2	UFS	right	S	S	no	1
M	EXP	3	SUF	left	S	S	no	1
M	EXP	4	FUS	middle	U	S	no	1
M	EXP	5	FSU	NA	NA	NA	no	1
M	EXP	6	USF	middle	S	NA	no	1
M	EXP	7	SFU	middle	F	S	no	1
M	EXP	8	UFS	middle	F	NA	no	1
M	EXP	9	SUF	right	F	S	no	1
M	EXP	10	FUS	left	F	S	no	1
M	EXP	11	FSU	left	F	NA	no	1
M	EXP	12	USF	middle	S	S	no	1
F	EXP	1	FUS	left	F	S	no	1
F	EXP	2	USF	right	F	S	no	1
F	EXP	3	UFS	middle	F	S	no	1
F	EXP	4	SFU	middle	F	S	no	1
F	EXP	5	SUF	left	S	S	no	1
F	EXP	6	FSU	middle	S	S	no	1
F	EXP	7	FUS	right	S	S	no	1
F	EXP	8	USF	middle	S	S	no	1
F	EXP	9	UFS	right	S	S	no	1
F	EXP	10	SFU	left	S	S	no	1
F	EXP	11	SUF	left	S	S	no	1
F	EXP	12	FSU	left	F	S	no	1
F	EXP	1	FSU	left	F	F	no	1
F	EXP	2	SFU	right	U	F	no	1
F	EXP	3	USF	left	U	S	no	1
F	EXP	4	FUS	left	F	F	no	1
F	EXP	5	SUF	right	F	F	no	1
F	EXP	6	UFS	left	U	U	no	1
F	EXP	7	FSU	right	U	S	no	1
F	EXP	8	SFU	right	U	F	no	1
F	EXP	9	USF	left	U	S	no	1
F	EXP	10	FUS	left	F	S	no	1
F	EXP	11	SUF	left	S	U	no	1
F	EXP	12	UFS	left	U	F	no	1
F	EXP	1	FUS	right	S	S	no	1
F	EXP	2	UFS	left	U	S	no	1
F	EXP	3	USF	right	F	F	no	1
F	EXP	4	SUF	left	S	S	no	1
F	EXP	5	FSU	left	F	NA	no	1
F	EXP	6	SFU	left	S	S	no	1
F	EXP	7	FUS	right	S	S	no	1
F	EXP	8	UFS	right	S	S	no	1
F	EXP	9	USF	right	F	NA	no	1
F	EXP	10	SUF	left	S	NA	no	1
F	EXP	11	FSU	middle	S	S	no	1
F	EXP	12	SFU	left	S	S	no	1
F	EXP	1	UFS	middle	F	F	no	1
F	EXP	2	FSU	right	U	S	no	1
F	EXP	3	SUF	middle	U	F	no	1
F	EXP	4	FUS	left	F	U	no	1
F	EXP	5	SFU	right	U	U	no	1
F	EXP	6	USF	right	F	S	no	1
F	EXP	7	UFS	left	U	S	no	1
F	EXP	8	FSU	middle	S	S	no	1
F	EXP	9	SUF	right	F	S	no	1
F	EXP	10	FUS	left	F	S	no	1
F	EXP	11	SFU	middle	F	S	no	1
F	EXP	12	USF	right	F	S	no	1
F	EXP	1	USF	middle	S	U	no	2
F	EXP	2	SUF	left	S	S	no	2
F	EXP	3	SFU	middle	F	F	no	2
F	EXP	4	UFS	middle	F	S	no	2
F	EXP	5	FUS	middle	U	S	no	2
F	EXP	6	FSU	right	U	S	no	2
F	EXP	7	USF	middle	S	F	no	2
F	EXP	8	SUF	middle	U	U	no	2
F	EXP	9	SFU	right	U	F	no	2
F	EXP	10	UFS	middle	F	U	no	2
F	EXP	11	FUS	left	F	S	no	2
F	EXP	12	FSU	left	F	S	no	2
F	EXP	1	SUF	right	F	S	no	1
F	EXP	2	SFU	right	U	S	no	1
F	EXP	3	USF	middle	S	S	no	1
F	EXP	4	FSU	middle	S	S	no	1
F	EXP	5	FUS	right	S	S	no	1
F	EXP	6	UFS	left	U	S	no	1
F	EXP	7	SUF	middle	U	S	no	1
F	EXP	8	SFU	left	S	S	no	1
F	EXP	9	USF	right	F	S	no	1
F	EXP	10	FSU	left	F	S	no	1
F	EXP	11	FUS	middle	U	S	no	1
F	EXP	12	UFS	right	S	S	no	1
F	EXP	1	SUF	middle	U	S	no	2
F	EXP	2	FUS	right	S	S	no	2
F	EXP	3	UFS	middle	F	U	no	2
F	EXP	4	USF	middle	S	S	no	2
F	EXP	5	SFU	left	S	U	no	2
F	EXP	6	FSU	middle	S	S	no	2
F	EXP	7	SUF	left	S	S	no	2
F	EXP	8	FUS	middle	U	S	no	2
F	EXP	9	UFS	middle	F	F	no	2
F	EXP	10	USF	right	F	S	no	2
F	EXP	11	SFU	middle	F	F	no	2
F	EXP	12	FSU	middle	S	F	no	2
F	EXP	1	SFU	right	U	S	no	2
F	EXP	2	UFS	middle	F	S	no	2
F	EXP	3	SUF	left	S	S	no	2
F	EXP	4	FUS	middle	U	S	no	2
F	EXP	5	FSU	right	U	S	no	2
F	EXP	6	USF	left	U	S	no	2
F	EXP	7	SFU	right	U	S	no	2
F	EXP	8	UFS	middle	F	S	no	2
F	EXP	9	SUF	middle	U	S	no	2
F	EXP	10	FUS	left	F	S	no	2
F	EXP	11	FSU	left	F	S	no	2
F	EXP	12	USF	right	F	S	no	2
F	EXP	1	UFS	right	S	S	no	2
F	EXP	2	FSU	right	U	S	no	2
F	EXP	3	SFU	left	S	S	no	2
F	EXP	4	SUF	middle	U	S	no	2
F	EXP	5	USF	middle	S	S	no	2
F	EXP	6	FUS	left	F	S	no	2
F	EXP	7	UFS	right	S	S	no	2
F	EXP	8	FSU	middle	S	S	no	2
F	EXP	9	SFU	left	S	S	no	2
F	EXP	10	SUF	middle	U	S	no	2
F	EXP	11	USF	left	U	S	no	2
F	EXP	12	FUS	right	S	S	no	2
F	EXP	1	USF	right	F	S	no	2
F	EXP	2	UFS	left	U	S	no	2
F	EXP	3	FSU	middle	S	S	no	2
F	EXP	4	SFU	left	S	S	no	2
F	EXP	5	FUS	left	F	F	no	2
F	EXP	6	SUF	right	F	S	no	2
F	EXP	7	USF	middle	S	S	no	2
F	EXP	8	UFS	left	U	U	no	2
F	EXP	9	FSU	middle	S	S	no	2
F	EXP	10	SFU	middle	F	F	no	2
F	EXP	11	FUS	middle	U	U	no	2
F	EXP	12	SUF	left	S	S	no	2
F	EXP	1	USF	middle	S	S	no	1
F	EXP	2	SUF	left	S	U	no	1
F	EXP	3	SFU	right	U	F	no	1
F	EXP	4	UFS	middle	F	F	no	1
F	EXP	5	FUS	middle	U	U	no	1
F	EXP	6	FSU	right	U	F	no	1
F	EXP	7	USF	middle	S	S	no	1
F	EXP	8	SUF	middle	U	U	no	1
F	EXP	9	SFU	left	S	F	no	1
F	EXP	10	UFS	right	S	S	no	1
F	EXP	11	FUS	middle	U	U	no	1
F	EXP	12	FSU	middle	S	S	no	1
F	EXP	1	SUF	middle	U	F	no	1
F	EXP	2	FUS	middle	U	F	no	1
F	EXP	3	UFS	middle	F	F	no	1
F	EXP	4	USF	right	F	F	no	1
F	EXP	5	SFU	middle	F	S	no	1
F	EXP	6	FSU	middle	S	U	no	1
F	EXP	7	SUF	middle	U	F	no	1
F	EXP	8	FUS	left	F	F	no	1
F	EXP	9	UFS	middle	F	U	no	1
F	EXP	10	USF	right	F	F	no	1
F	EXP	11	SFU	middle	F	S	no	1
F	EXP	12	FSU	middle	S	S	no	1
F	EXP	1	SFU	left	S	S	no	1
F	EXP	2	FSU	middle	S	S	no	1
F	EXP	3	SUF	right	F	S	no	1
F	EXP	4	USF	right	F	U	no	1
F	EXP	5	UFS	middle	F	F	no	1
F	EXP	6	FUS	left	F	S	no	1
F	EXP	7	SFU	right	U	U	no	1
F	EXP	8	FSU	left	F	F	no	1
F	EXP	9	SUF	middle	U	U	no	1
F	EXP	10	USF	left	U	U	no	1
F	EXP	11	UFS	right	S	S	no	1
F	EXP	12	FUS	middle	U	U	no	1
F	EXP	1	SFU	right	U	U	no	1
F	EXP	2	USF	middle	S	F	no	1
F	EXP	3	FUS	left	F	S	no	1
F	EXP	4	SUF	middle	U	U	no	1
F	EXP	5	FSU	middle	S	U	no	1
F	EXP	6	UFS	left	U	S	no	1
F	EXP	7	SFU	right	U	F	no	1
F	EXP	8	USF	middle	S	S	no	1
F	EXP	9	FUS	left	F	S	no	1
F	EXP	10	SUF	middle	U	F	no	1
F	EXP	11	FSU	right	U	S	no	1
F	EXP	12	UFS	middle	F	S	no	1
F	EXP	1	SFU	middle	F	F	no	2
F	EXP	2	FSU	right	U	S	no	2
F	EXP	3	SUF	left	S	S	no	2
F	EXP	4	USF	middle	S	S	no	2
F	EXP	5	UFS	right	S	F	no	2
F	EXP	6	FUS	left	F	S	no	2
F	EXP	7	SFU	middle	F	S	no	2
F	EXP	8	FSU	right	U	S	no	2
F	EXP	9	SUF	middle	U	F	no	2
F	EXP	10	USF	left	U	S	no	2
F	EXP	11	UFS	middle	F	U	no	2
F	EXP	12	FUS	right	S	U	no	2
F	EXP	1	SFU	right	U	U	no	2
F	EXP	2	USF	right	F	S	no	2
F	EXP	3	FUS	right	S	F	no	2
F	EXP	4	SUF	left	S	S	no	2
F	EXP	5	FSU	middle	S	F	no	2
F	EXP	6	UFS	left	U	S	no	2
F	EXP	7	SFU	middle	F	S	no	2
F	EXP	8	USF	middle	S	S	no	2
F	EXP	9	FUS	right	S	S	no	2
F	EXP	10	SUF	middle	U	S	no	2
F	EXP	11	FSU	left	F	F	no	2
F	EXP	12	UFS	middle	F	S	no	2
F	EXP	1	UFS	middle	F	F	no	1
F	EXP	2	FSU	left	F	S	no	1
F	EXP	3	SFU	right	U	F	no	1
F	EXP	4	SUF	middle	U	U	no	1
F	EXP	5	USF	right	F	F	no	1
F	EXP	6	FUS	middle	U	U	no	1
F	EXP	7	UFS	middle	F	F	no	1
F	EXP	8	FSU	left	F	F	no	1
F	EXP	9	SFU	right	U	F	no	1
F	EXP	10	SUF	middle	U	F	no	1
F	EXP	11	USF	middle	S	S	no	1
F	EXP	12	FUS	middle	U	U	no	1
F	EXP	1	USF	left	U	F	no	1
F	EXP	2	UFS	left	U	S	no	1
F	EXP	3	FSU	middle	S	U	no	1
F	EXP	4	SFU	right	U	S	no	1
F	EXP	5	FUS	left	F	S	no	1
F	EXP	6	SUF	middle	U	S	no	1
F	EXP	7	USF	right	F	F	no	1
F	EXP	8	UFS	middle	F	S	no	1
F	EXP	9	FSU	right	U	S	no	1
F	EXP	10	SFU	middle	F	S	no	1
F	EXP	11	FUS	right	S	S	no	1
F	EXP	12	SUF	left	S	S	no	1
F	EXP	1	UFS	middle	F	F	no	2
F	EXP	2	FSU	middle	S	S	no	2
F	EXP	3	SUF	right	F	S	no	2
F	EXP	4	FUS	right	S	S	no	2
F	EXP	5	SFU	right	U	S	no	2
F	EXP	6	USF	middle	S	S	no	2
F	EXP	7	UFS	middle	F	S	no	2
F	EXP	8	FSU	middle	S	S	no	2
F	EXP	9	SUF	middle	U	S	no	2
F	EXP	10	FUS	left	F	S	no	2
F	EXP	11	SFU	left	S	S	no	2
F	EXP	12	USF	left	U	S	no	2
F	EXP	1	FUS	right	S	F	no	2
F	EXP	2	USF	middle	S	S	no	2
F	EXP	3	UFS	left	U	F	no	2
F	EXP	4	SFU	middle	F	F	no	2
F	EXP	5	SUF	left	S	F	no	2
F	EXP	6	FSU	right	U	U	no	2
F	EXP	7	FUS	left	F	F	no	2
F	EXP	8	USF	middle	S	S	no	2
F	EXP	9	UFS	right	S	S	no	2
F	EXP	10	SFU	middle	F	F	no	2
F	EXP	11	SUF	middle	U	S	no	2
F	EXP	12	FSU	right	U	F	no	2
F	EXP	1	FSU	left	F	S	no	2
F	EXP	2	SFU	right	U	F	no	2
F	EXP	3	USF	middle	S	S	no	2
F	EXP	4	FUS	left	F	S	no	2
F	EXP	5	SUF	right	F	F	no	2
F	EXP	6	UFS	middle	F	U	no	2
F	EXP	7	FSU	left	F	S	no	2
F	EXP	8	SFU	left	S	F	no	2
F	EXP	9	USF	middle	S	S	no	2
F	EXP	10	FUS	right	S	F	no	2
F	EXP	11	SUF	right	F	S	no	2
F	EXP	12	UFS	right	S	S	no	2
F	EXP	1	FUS	right	S	S	no	2
F	EXP	2	UFS	left	U	S	no	2
F	EXP	3	USF	middle	S	F	no	2
F	EXP	4	SUF	right	F	F	no	2
F	EXP	5	FSU	middle	S	F	no	2
F	EXP	6	SFU	middle	F	S	no	2
F	EXP	7	FUS	right	S	S	no	2
F	EXP	8	UFS	right	S	S	no	2
F	EXP	9	USF	right	F	F	no	2
F	EXP	10	SUF	right	F	F	no	2
F	EXP	11	FSU	middle	S	S	no	2
F	EXP	12	SFU	middle	F	S	no	2
F	EXP	1	SUF	middle	U	S	no	2
F	EXP	2	SFU	left	S	S	no	2
F	EXP	3	USF	middle	S	S	no	2
F	EXP	4	FSU	middle	S	S	no	2
F	EXP	5	FUS	right	S	S	no	2
F	EXP	6	UFS	middle	F	S	no	2
F	EXP	7	SUF	left	S	S	no	2
F	EXP	8	SFU	right	U	S	no	2
F	EXP	9	USF	middle	S	U	no	2
F	EXP	10	FSU	middle	S	S	no	2
F	EXP	11	FUS	left	F	S	no	2
F	EXP	12	UFS	left	U	S	no	2
F	EXP	1	SFU	left	S	S	no	1
F	EXP	2	UFS	right	S	S	no	1
F	EXP	3	SUF	right	F	S	no	1
F	EXP	4	FUS	right	S	S	no	1
F	EXP	5	FSU	middle	S	S	no	1
F	EXP	6	USF	middle	S	S	no	1
F	EXP	7	SFU	left	S	U	no	1
F	EXP	8	UFS	middle	F	S	no	1
F	EXP	9	SUF	left	S	F	no	1
F	EXP	10	FUS	middle	U	U	no	1
F	EXP	11	FSU	middle	S	F	no	1
F	EXP	12	USF	middle	S	U	no	1
M	CON	1	USF	right	F	F	no	2
M	CON	2	SUF	right	F	S	no	2
M	CON	3	SFU	left	S	S	no	2
M	CON	4	UFS	middle	F	S	no	2
M	CON	5	FUS	right	S	F	no	2
M	CON	6	FSU	middle	S	F	no	2
M	CON	7	USF	left	U	F	no	2
M	CON	8	SUF	right	F	U	no	2
M	CON	9	SFU	middle	F	F	no	2
M	CON	10	UFS	left	U	F	no	2
M	CON	11	FUS	left	F	F	no	2
M	CON	12	FSU	middle	S	S	no	2
M	CON	1	USF	left	F	F	no	1
M	CON	2	SUF	left	F	F	no	1
M	CON	3	SFU	middle	F	F	no	1
M	CON	4	UFS	left	U	U	no	1
M	CON	5	FUS	right	S	F	no	1
M	CON	6	FSU	right	U	F	no	1
M	CON	7	USF	middle	S	S	no	1
M	CON	8	SUF	right	F	F	no	1
M	CON	9	SFU	right	U	S	no	1
M	CON	10	UFS	right	S	S	no	1
M	CON	11	FUS	left	F	F	no	1
M	CON	12	FSU	right	U	F	no	1
M	CON	1	SUF	right	F	F	no	2
M	CON	2	FUS	left	F	U	no	2
M	CON	3	UFS	middle	F	F	no	2
M	CON	4	USF	left	U	S	no	2
M	CON	5	SFU	right	U	F	no	2
M	CON	6	FSU	left	F	U	no	2
M	CON	7	SUF	middle	U	U	no	2
M	CON	8	FUS	left	F	F	no	2
M	CON	9	UFS	middle	F	S	no	2
M	CON	10	USF	middle	S	F	no	2
M	CON	11	SFU	middle	F	F	no	2
M	CON	12	FSU	middle	S	U	no	2
M	CON	1	SUF	left	S	F	no	1
M	CON	2	FUS	middle	U	U	no	1
M	CON	3	UFS	left	U	F	no	1
M	CON	4	USF	middle	S	S	no	1
M	CON	5	SFU	left	S	S	no	1
M	CON	6	FSU	middle	S	F	no	1
M	CON	7	SUF	middle	U	U	no	1
M	CON	8	FUS	left	F	F	no	1
M	CON	9	UFS	middle	F	F	no	1
M	CON	10	USF	left	U	U	no	1
M	CON	11	SFU	left	S	F	no	1
M	CON	12	FSU	middle	S	F	no	1
M	CON	1	SFU	middle	F	F	no	2
M	CON	2	FSU	middle	S	F	no	2
M	CON	3	SUF	middle	U	F	no	2
M	CON	4	USF	left	U	U	no	2
M	CON	5	UFS	left	U	U	no	2
M	CON	6	FUS	middle	U	U	no	2
M	CON	7	SFU	right	U	F	no	2
M	CON	8	FSU	left	F	F	no	2
M	CON	9	SUF	middle	U	U	no	2
M	CON	10	USF	middle	S	U	no	2
M	CON	11	UFS	left	U	F	no	2
M	CON	12	FUS	left	F	F	no	2
M	CON	1	SFU	middle	F	F	no	1
M	CON	2	FSU	left	F	S	no	1
M	CON	3	SUF	right	F	F	no	1
M	CON	4	USF	right	F	F	no	1
M	CON	5	UFS	middle	F	F	no	1
M	CON	6	FUS	left	F	F	no	1
M	CON	7	SFU	right	U	F	no	1
M	CON	8	FSU	left	F	U	no	1
M	CON	9	SUF	right	F	F	no	1
M	CON	10	USF	middle	S	S	no	1
M	CON	11	UFS	middle	F	F	no	1
M	CON	12	FUS	right	S	F	no	1
M	CON	1	SFU	right	U	S	no	2
M	CON	2	USF	right	F	S	no	2
M	CON	3	FUS	middle	U	U	no	2
M	CON	4	SUF	middle	U	U	no	2
M	CON	5	FSU	middle	S	F	no	2
M	CON	6	UFS	right	S	S	no	2
M	CON	7	SFU	right	U	U	no	2
M	CON	8	USF	right	F	F	no	2
M	CON	9	FUS	middle	U	U	no	2
M	CON	10	SUF	right	F	S	no	2
M	CON	11	FSU	middle	S	U	no	2
M	CON	12	UFS	left	U	U	no	2
M	CON	1	UFS	left	U	F	no	1
M	CON	2	FSU	left	F	S	no	1
M	CON	3	SFU	right	U	U	no	1
M	CON	4	SUF	left	S	U	no	1
M	CON	5	USF	left	U	S	no	1
M	CON	6	FUS	right	S	F	no	1
M	CON	7	UFS	left	U	S	no	1
M	CON	8	FSU	left	F	F	no	1
M	CON	9	SFU	left	S	F	no	1
M	CON	10	SUF	right	F	F	no	1
M	CON	11	USF	left	U	S	no	1
M	CON	12	FUS	right	S	F	no	1
M	CON	1	SFU	right	U	S	no	1
M	CON	2	USF	middle	S	S	no	1
M	CON	3	FUS	left	F	F	no	1
M	CON	4	SUF	right	F	U	no	1
M	CON	5	FSU	middle	S	F	no	1
M	CON	6	UFS	middle	F	F	no	1
M	CON	7	SFU	left	S	U	no	1
M	CON	8	USF	middle	S	S	no	1
M	CON	9	FUS	middle	U	S	no	1
M	CON	10	SUF	right	F	U	no	1
M	CON	11	FSU	right	U	U	no	1
M	CON	12	UFS	right	S	F	no	1
M	CON	1	USF	left	U	U	no	1
M	CON	2	UFS	middle	F	F	no	1
M	CON	3	FSU	left	F	U	no	1
M	CON	4	SFU	left	S	F	no	1
M	CON	5	FUS	right	S	S	no	1
M	CON	6	SUF	middle	U	U	no	1
M	CON	7	USF	middle	S	F	no	1
M	CON	8	UFS	left	U	F	no	1
M	CON	9	FSU	left	F	F	no	1
M	CON	10	SFU	left	S	F	no	1
M	CON	11	FUS	left	F	U	no	1
M	CON	12	SUF	right	F	F	no	1
M	CON	1	USF	middle	S	S	no	2
M	CON	2	UFS	right	S	F	no	2
M	CON	3	FSU	left	F	S	no	2
M	CON	4	SFU	right	U	F	no	2
M	CON	5	FUS	right	S	U	no	2
M	CON	6	SUF	right	F	U	no	2
M	CON	7	USF	right	F	S	no	2
M	CON	8	UFS	right	S	F	no	2
M	CON	9	FSU	right	U	S	no	2
M	CON	10	SFU	right	U	U	no	2
M	CON	11	FUS	left	F	U	no	2
M	CON	12	SUF	middle	U	S	no	2
M	CON	1	FUS	middle	U	F	no	1
M	CON	2	USF	right	F	S	no	1
M	CON	3	UFS	middle	F	S	no	1
M	CON	4	SFU	middle	F	S	no	1
M	CON	5	SUF	right	F	U	no	1
M	CON	6	FSU	right	U	U	no	1
M	CON	7	FUS	left	F	F	no	1
M	CON	8	USF	middle	S	S	no	1
M	CON	9	UFS	left	U	S	no	1
M	CON	10	SFU	right	U	F	no	1
M	CON	11	SUF	left	S	S	no	1
M	CON	12	FSU	right	U	S	no	1
M	CON	1	SUF	right	F	F	no	1
M	CON	2	SFU	left	S	F	no	1
M	CON	3	USF	middle	S	U	no	1
M	CON	4	FSU	right	U	F	no	1
M	CON	5	FUS	middle	U	F	no	1
M	CON	6	UFS	right	S	S	no	1
M	CON	7	SUF	left	S	F	no	1
M	CON	8	SFU	middle	F	F	no	1
M	CON	9	USF	right	F	U	no	1
M	CON	10	FSU	right	U	U	no	1
M	CON	11	FUS	middle	U	U	no	1
M	CON	12	UFS	middle	F	F	no	1
M	CON	1	FUS	left	F	U	no	2
M	CON	2	USF	middle	S	S	no	2
M	CON	3	UFS	right	S	U	no	2
M	CON	4	SFU	left	S	S	no	2
M	CON	5	SUF	middle	U	U	no	2
M	CON	6	FSU	right	U	S	no	2
M	CON	7	FUS	middle	U	F	no	2
M	CON	8	USF	middle	S	S	no	2
M	CON	9	UFS	left	U	F	no	2
M	CON	10	SFU	left	S	F	no	2
M	CON	11	SUF	right	F	F	no	2
M	CON	12	FSU	left	F	F	no	2
M	CON	1	FSU	middle	S	U	no	1
M	CON	2	SFU	right	U	F	no	1
M	CON	3	USF	left	U	F	no	1
M	CON	4	FUS	middle	U	U	no	1
M	CON	5	SUF	right	F	S	no	1
M	CON	6	UFS	middle	F	U	no	1
M	CON	7	FSU	middle	S	F	no	1
M	CON	8	SFU	middle	F	F	no	1
M	CON	9	USF	left	U	U	no	1
M	CON	10	FUS	right	S	S	no	1
M	CON	11	SUF	middle	U	U	no	1
M	CON	12	UFS	middle	F	U	no	1
M	CON	1	FSU	left	F	F	no	2
M	CON	2	SFU	middle	F	F	no	2
M	CON	3	USF	left	U	F	no	2
M	CON	4	FUS	left	F	F	no	2
M	CON	5	SUF	right	F	F	no	2
M	CON	6	UFS	left	U	F	no	2
M	CON	7	FSU	left	F	F	no	2
M	CON	8	SFU	left	S	U	no	2
M	CON	9	USF	left	U	F	no	2
M	CON	10	FUS	left	F	F	no	2
M	CON	11	SUF	right	F	F	no	2
M	CON	12	UFS	middle	F	F	no	2
M	CON	1	FUS	middle	U	U	no	1
M	CON	2	UFS	left	U	U	no	1
M	CON	3	USF	right	F	U	no	1
M	CON	4	SUF	right	F	F	no	1
M	CON	5	FSU	middle	S	F	no	1
M	CON	6	SFU	middle	F	F	no	1
M	CON	7	FUS	left	F	S	no	1
M	CON	8	UFS	middle	F	U	no	1
M	CON	9	USF	left	U	U	no	1
M	CON	10	SUF	right	F	F	no	1
M	CON	11	FSU	middle	S	F	no	1
M	CON	12	SFU	right	U	F	no	1
M	CON	1	SFU	middle	F	F	no	2
M	CON	2	UFS	left	U	F	no	2
M	CON	3	SUF	right	F	S	no	2
M	CON	4	FUS	middle	U	F	no	2
M	CON	5	FSU	left	F	F	no	2
M	CON	6	USF	middle	S	U	no	2
M	CON	7	SFU	right	U	F	no	2
M	CON	8	UFS	left	U	F	no	2
M	CON	9	SUF	right	F	F	no	2
M	CON	10	FUS	left	F	F	no	2
M	CON	11	FSU	left	F	F	no	2
M	CON	12	USF	right	F	U	no	2
M	CON	1	UFS	right	S	F	no	2
M	CON	2	FSU	middle	S	S	no	2
M	CON	3	SUF	left	S	U	no	2
M	CON	4	FUS	right	S	S	no	2
M	CON	5	SFU	right	U	S	no	2
M	CON	6	USF	middle	S	F	no	2
M	CON	7	UFS	left	U	F	no	2
M	CON	8	FSU	right	U	U	no	2
M	CON	9	SUF	right	F	F	no	2
M	CON	10	FUS	right	S	S	no	2
M	CON	11	SFU	right	U	U	no	2
M	CON	12	USF	left	U	S	no	2
M	CON	1	FUS	right	S	S	no	2
M	CON	2	UFS	middle	F	F	no	2
M	CON	3	USF	left	U	U	no	2
M	CON	4	SUF	right	F	F	no	2
M	CON	5	FSU	middle	S	U	no	2
M	CON	6	SFU	left	S	F	no	2
M	CON	7	FUS	right	S	F	no	2
M	CON	8	UFS	right	S	F	no	2
M	CON	9	USF	left	U	F	no	2
M	CON	10	SUF	middle	U	F	no	2
M	CON	11	FSU	right	U	U	no	2
M	CON	12	SFU	middle	F	F	no	2
M	CON	1	UFS	middle	F	F	no	2
M	CON	2	FSU	right	U	U	no	2
M	CON	3	SFU	left	S	U	no	2
M	CON	4	SUF	middle	U	U	no	2
M	CON	5	USF	left	U	F	no	2
M	CON	6	FUS	left	F	F	no	2
M	CON	7	UFS	middle	F	F	no	2
M	CON	8	FSU	middle	S	F	no	2
M	CON	9	SFU	middle	F	F	no	2
M	CON	10	SUF	middle	U	U	no	2
M	CON	11	USF	left	U	U	no	2
M	CON	12	FUS	left	F	F	no	2
M	CON	1	UFS	middle	F	S	no	1
M	CON	2	FSU	middle	S	S	no	1
M	CON	3	SUF	right	F	U	no	1
M	CON	4	FUS	middle	U	F	no	1
M	CON	5	SFU	right	U	U	no	1
M	CON	6	USF	right	F	U	no	1
M	CON	7	UFS	middle	F	U	no	1
M	CON	8	FSU	middle	S	S	no	1
M	CON	9	SUF	right	F	F	no	1
M	CON	10	FUS	right	S	U	no	1
M	CON	11	SFU	middle	F	U	no	1
M	CON	12	USF	middle	S	U	no	1
M	CON	1	SUF	right	F	U	no	2
M	CON	2	SFU	right	U	F	no	2
M	CON	3	USF	left	U	F	no	2
M	CON	4	FSU	middle	S	U	no	2
M	CON	5	FUS	left	F	U	no	2
M	CON	6	UFS	left	U	U	no	2
M	CON	7	SUF	middle	U	U	no	2
M	CON	8	SFU	right	U	F	no	2
M	CON	9	USF	left	U	U	no	2
M	CON	10	FSU	right	U	F	no	2
M	CON	11	FUS	left	F	U	no	2
M	CON	12	UFS	right	S	F	no	2
M	CON	1	SFU	right	U	F	no	1
M	CON	2	UFS	middle	F	S	no	1
M	CON	3	SUF	left	S	S	no	1
M	CON	4	FUS	right	S	S	no	1
M	CON	5	FSU	left	F	S	no	1
M	CON	6	USF	middle	S	F	no	1
M	CON	7	SFU	right	U	F	no	1
M	CON	8	UFS	left	U	S	no	1
M	CON	9	SUF	middle	U	U	no	1
M	CON	10	FUS	right	S	F	no	1
M	CON	11	FSU	right	U	S	no	1
M	CON	12	USF	left	U	F	no	1
F	CON	1	FUS	right	S	F	no	1
F	CON	2	USF	left	U	F	no	1
F	CON	3	UFS	middle	F	S	no	1
F	CON	4	SFU	right	S	F	no	1
F	CON	5	SUF	right	F	F	no	1
F	CON	6	FSU	right	U	F	no	1
F	CON	7	FUS	left	F	F	no	1
F	CON	8	USF	right	F	F	no	1
F	CON	9	UFS	left	U	U	no	1
F	CON	10	SFU	right	U	F	no	1
F	CON	11	SUF	left	S	F	no	1
F	CON	12	FSU	right	U	F	no	1
F	CON	1	FSU	right	U	F	no	1
F	CON	2	SFU	middle	F	F	no	1
F	CON	3	USF	left	U	F	no	1
F	CON	4	FUS	middle	U	F	no	1
F	CON	5	SUF	right	F	F	no	1
F	CON	6	UFS	left	U	F	no	1
F	CON	7	FSU	right	U	F	no	1
F	CON	8	SFU	right	U	F	no	1
F	CON	9	USF	right	F	F	no	1
F	CON	10	FUS	middle	U	S	no	1
F	CON	11	SUF	right	F	F	no	1
F	CON	12	UFS	right	S	F	no	1
F	CON	1	FUS	right	S	F	no	1
F	CON	2	UFS	middle	F	F	no	1
F	CON	3	USF	middle	S	F	no	1
F	CON	4	SUF	right	F	U	no	1
F	CON	5	FSU	left	F	U	no	1
F	CON	6	SFU	middle	F	F	no	1
F	CON	7	FUS	middle	U	F	no	1
F	CON	8	UFS	left	U	F	no	1
F	CON	9	USF	right	F	F	no	1
F	CON	10	SUF	middle	U	U	no	1
F	CON	11	FSU	left	F	F	no	1
F	CON	12	SFU	right	U	S	no	1
F	CON	1	UFS	middle	F	F	no	1
F	CON	2	FSU	middle	S	F	no	1
F	CON	3	SUF	left	S	U	no	1
F	CON	4	FUS	right	S	U	no	1
F	CON	5	SFU	right	U	F	no	1
F	CON	6	USF	left	U	F	no	1
F	CON	7	UFS	middle	F	U	no	1
F	CON	8	FSU	left	F	S	no	1
F	CON	9	SUF	right	F	S	no	1
F	CON	10	FUS	middle	U	S	no	1
F	CON	11	SFU	right	U	F	no	1
F	CON	12	USF	right	F	F	no	1
F	CON	1	USF	left	U	U	no	2
F	CON	2	SUF	right	F	S	no	2
F	CON	3	SFU	left	S	F	no	2
F	CON	4	UFS	right	S	U	no	2
F	CON	5	FUS	middle	U	U	no	2
F	CON	6	FSU	left	F	F	no	2
F	CON	7	USF	middle	S	S	no	2
F	CON	8	SUF	middle	U	U	no	2
F	CON	9	SFU	left	S	U	no	2
F	CON	10	UFS	left	U	F	no	2
F	CON	11	FUS	right	S	F	no	2
F	CON	12	FSU	middle	S	F	no	2
F	CON	1	SUF	middle	U	F	no	2
F	CON	2	SFU	middle	F	F	no	2
F	CON	3	USF	left	U	U	no	2
F	CON	4	FSU	middle	S	F	no	2
F	CON	5	FUS	left	F	F	no	2
F	CON	6	UFS	left	U	F	no	2
F	CON	7	SUF	right	F	F	no	2
F	CON	8	SFU	right	U	F	no	2
F	CON	9	USF	left	U	F	no	2
F	CON	10	FSU	middle	S	F	no	2
F	CON	11	FUS	middle	U	F	no	2
F	CON	12	UFS	left	U	F	no	2
F	CON	1	SUF	right	F	U	no	2
F	CON	2	FUS	middle	U	U	no	2
F	CON	3	UFS	left	U	S	no	2
F	CON	4	USF	left	U	S	no	2
F	CON	5	SFU	left	S	F	no	2
F	CON	6	FSU	left	F	F	no	2
F	CON	7	SUF	left	S	U	no	2
F	CON	8	FUS	right	S	F	no	2
F	CON	9	UFS	middle	F	F	no	2
F	CON	10	USF	left	U	S	no	2
F	CON	11	SFU	right	U	F	no	2
F	CON	12	FSU	middle	S	F	no	2
F	CON	1	SFU	middle	F	F	no	2
F	CON	2	UFS	middle	F	F	no	2
F	CON	3	SUF	middle	U	F	no	2
F	CON	4	FUS	left	F	U	no	2
F	CON	5	FSU	middle	S	F	no	2
F	CON	6	USF	middle	S	F	no	2
F	CON	7	SFU	middle	F	S	no	2
F	CON	8	UFS	middle	F	F	no	2
F	CON	9	SUF	right	F	F	no	2
F	CON	10	FUS	middle	U	U	no	2
F	CON	11	FSU	right	U	S	no	2
F	CON	12	USF	left	U	U	no	2
F	CON	1	UFS	left	U	F	no	2
F	CON	2	FSU	left	F	F	no	2
F	CON	3	SFU	right	U	F	no	2
F	CON	4	SUF	left	S	F	no	2
F	CON	5	USF	middle	S	F	no	2
F	CON	6	FUS	right	S	F	no	2
F	CON	7	UFS	right	S	F	no	2
F	CON	8	FSU	right	U	F	no	2
F	CON	9	SFU	middle	F	S	no	2
F	CON	10	SUF	right	F	S	no	2
F	CON	11	USF	middle	S	F	no	2
F	CON	12	FUS	right	S	F	no	2
F	CON	1	USF	right	F	S	no	2
F	CON	2	UFS	right	S	U	no	2
F	CON	3	FSU	middle	S	F	no	2
F	CON	4	SFU	middle	F	F	no	2
F	CON	5	FUS	left	F	S	no	2
F	CON	6	SUF	middle	U	F	no	2
F	CON	7	USF	right	F	S	no	2
F	CON	8	UFS	middle	F	S	no	2
F	CON	9	FSU	right	U	F	no	2
F	CON	10	SFU	left	S	S	no	2
F	CON	11	FUS	middle	U	F	no	2
F	CON	12	SUF	middle	U	F	no	2
F	CON	1	USF	left	U	U	no	1
F	CON	2	SUF	right	F	S	no	1
F	CON	3	SFU	left	S	S	no	1
F	CON	4	UFS	left	U	F	no	1
F	CON	5	FUS	left	F	S	no	1
F	CON	6	FSU	middle	S	F	no	1
F	CON	7	USF	left	U	U	no	1
F	CON	8	SUF	left	S	S	no	1
F	CON	9	SFU	middle	F	F	no	1
F	CON	10	UFS	middle	F	F	no	1
F	CON	11	FUS	left	F	U	no	1
F	CON	12	FSU	middle	S	S	no	1
F	CON	1	SUF	left	S	U	no	1
F	CON	2	FUS	middle	U	F	no	1
F	CON	3	UFS	left	U	U	no	1
F	CON	4	USF	left	U	S	no	1
F	CON	5	SFU	right	U	F	no	1
F	CON	6	FSU	middle	S	S	no	1
F	CON	7	SUF	middle	U	S	no	1
F	CON	8	FUS	right	S	F	no	1
F	CON	9	UFS	middle	F	U	no	1
F	CON	10	USF	middle	S	U	no	1
F	CON	11	SFU	middle	F	U	no	1
F	CON	12	FSU	middle	S	S	no	1
F	CON	1	SFU	middle	F	F	no	1
F	CON	2	FSU	right	U	F	no	1
F	CON	3	SUF	left	S	F	no	1
F	CON	4	USF	right	F	F	no	1
F	CON	5	UFS	middle	F	U	no	1
F	CON	6	FUS	middle	U	U	no	1
F	CON	7	SFU	left	S	F	no	1
F	CON	8	FSU	middle	S	F	no	1
F	CON	9	SUF	left	S	F	no	1
F	CON	10	USF	left	U	U	no	1
F	CON	11	UFS	right	S	F	no	1
F	CON	12	FUS	left	F	F	no	1
F	CON	1	SFU	right	U	F	no	1
F	CON	2	USF	middle	S	F	no	1
F	CON	3	FUS	left	F	U	no	1
F	CON	4	SUF	middle	U	U	no	1
F	CON	5	FSU	left	F	S	no	1
F	CON	6	UFS	left	U	F	no	1
F	CON	7	SFU	left	S	U	no	1
F	CON	8	USF	middle	S	S	no	1
F	CON	9	FUS	right	S	S	no	1
F	CON	10	SUF	middle	U	F	no	1
F	CON	11	FSU	right	U	U	no	1
F	CON	12	UFS	middle	F	F	no	1
F	CON	1	SFU	middle	F	S	no	2
F	CON	2	FSU	middle	S	S	no	2
F	CON	3	SUF	right	F	S	no	2
F	CON	4	USF	middle	S	F	no	2
F	CON	5	UFS	right	S	F	no	2
F	CON	6	FUS	right	S	F	no	2
F	CON	7	SFU	right	U	F	no	2
F	CON	8	FSU	right	U	F	no	2
F	CON	9	SUF	right	F	U	no	2
F	CON	10	USF	middle	S	F	no	2
F	CON	11	UFS	left	U	F	no	2
F	CON	12	FUS	right	S	U	no	2
F	CON	1	SFU	right	U	S	no	2
F	CON	2	USF	left	U	S	no	2
F	CON	3	FUS	left	F	S	no	2
F	CON	4	SUF	middle	U	S	no	2
F	CON	5	FSU	right	U	S	no	2
F	CON	6	UFS	left	U	S	no	2
F	CON	7	SFU	left	S	F	no	2
F	CON	8	USF	middle	S	S	no	2
F	CON	9	FUS	middle	U	F	no	2
F	CON	10	SUF	right	F	F	no	2
F	CON	11	FSU	right	U	S	no	2
F	CON	12	UFS	middle	F	S	no	2
F	CON	1	UFS	right	S	U	no	1
F	CON	2	FSU	middle	S	S	no	1
F	CON	3	SFU	middle	F	F	no	1
F	CON	4	SUF	left	S	U	no	1
F	CON	5	USF	middle	S	F	no	1
F	CON	6	FUS	right	S	S	no	1
F	CON	7	UFS	middle	F	S	no	1
F	CON	8	FSU	middle	S	F	no	1
F	CON	9	SFU	left	S	U	no	1
F	CON	10	SUF	left	S	S	no	1
F	CON	11	USF	middle	S	U	no	1
F	CON	12	FUS	left	F	F	no	1
F	CON	1	USF	right	F	U	no	1
F	CON	2	UFS	left	U	U	no	1
F	CON	3	FSU	middle	S	S	no	1
F	CON	4	SFU	left	S	U	no	1
F	CON	5	FUS	middle	U	U	no	1
F	CON	6	SUF	middle	U	S	no	1
F	CON	7	USF	middle	S	F	no	1
F	CON	8	UFS	middle	F	F	no	1
F	CON	9	FSU	middle	S	F	no	1
F	CON	10	SFU	right	U	U	no	1
F	CON	11	FUS	middle	U	U	no	1
F	CON	12	SUF	right	F	S	no	1
F	CON	1	UFS	right	S	F	no	2
F	CON	2	FSU	middle	S	F	no	2
F	CON	3	SUF	right	F	F	no	2
F	CON	4	FUS	left	F	S	no	2
F	CON	5	SFU	left	S	S	no	2
F	CON	6	USF	middle	S	U	no	2
F	CON	7	UFS	right	S	F	no	2
F	CON	8	FSU	right	U	F	no	2
F	CON	9	SUF	left	S	S	no	2
F	CON	10	FUS	middle	U	S	no	2
F	CON	11	SFU	left	S	S	no	2
F	CON	12	USF	right	F	S	no	2
F	CON	1	FUS	right	S	F	no	2
F	CON	2	USF	middle	S	S	no	2
F	CON	3	UFS	right	S	S	no	2
F	CON	4	SFU	left	S	S	no	2
F	CON	5	SUF	left	S	F	no	2
F	CON	6	FSU	right	U	U	no	2
F	CON	7	FUS	right	S	S	no	2
F	CON	8	USF	middle	S	F	no	2
F	CON	9	UFS	right	S	S	no	2
F	CON	10	SFU	left	S	F	no	2
F	CON	11	SUF	left	S	S	no	2
F	CON	12	FSU	middle	S	S	no	2
F	CON	1	FSU	right	U	U	no	2
F	CON	2	SFU	middle	F	U	no	2
F	CON	3	USF	left	U	F	no	2
F	CON	4	FUS	right	S	S	no	2
F	CON	5	SUF	left	S	F	no	2
F	CON	6	UFS	right	U	S	no	2
F	CON	7	FSU	right	U	U	no	2
F	CON	8	SFU	right	U	U	no	2
F	CON	9	USF	right	F	F	no	2
F	CON	10	FUS	middle	U	S	no	2
F	CON	11	SUF	right	F	F	no	2
F	CON	12	UFS	right	S	S	no	2
F	CON	1	FUS	left	F	F	no	2
F	CON	2	UFS	middle	F	S	no	2
F	CON	3	USF	right	F	F	no	2
F	CON	4	SUF	left	S	F	no	2
F	CON	5	FSU	middle	S	F	no	2
F	CON	6	SFU	middle	F	F	no	2
F	CON	7	FUS	middle	U	F	no	2
F	CON	8	UFS	left	U	S	no	2
F	CON	9	USF	right	F	F	no	2
F	CON	10	SUF	right	F	F	no	2
F	CON	11	FSU	left	F	S	no	2
F	CON	12	SFU	middle	F	F	no	2
F	CON	1	SUF	right	F	F	no	2
F	CON	2	SFU	middle	F	F	no	2
F	CON	3	USF	right	F	S	no	2
F	CON	4	FSU	left	F	U	no	2
F	CON	5	FUS	left	F	F	no	2
F	CON	6	UFS	left	U	U	no	2
F	CON	7	SUF	right	F	F	no	2
F	CON	8	SFU	right	U	U	no	2
F	CON	9	USF	middle	S	S	no	2
F	CON	10	FSU	middle	S	F	no	2
F	CON	11	FUS	middle	U	F	no	2
F	CON	12	UFS	middle	F	F	no	2
F	CON	1	SFU	middle	F	S	no	1
F	CON	2	UFS	left	U	S	no	1
F	CON	3	SUF	middle	U	S	no	1
F	CON	4	FUS	left	F	S	no	1
F	CON	5	FSU	left	F	U	no	1
F	CON	6	USF	left	U	U	no	1
F	CON	7	SFU	middle	F	F	no	1
F	CON	8	UFS	middle	F	S	no	1
F	CON	9	SUF	left	S	S	no	1
F	CON	10	FUS	left	F	S	no	1
F	CON	11	FSU	right	U	S	no	1
F	CON	12	USF	right	F	F	no	1
M	EXP	1	SFO	middle	F	S	yes	2
M	EXP	2	OFS	middle	F	S	yes	2
M	EXP	3	SOF	left	S	S	yes	2
M	EXP	4	FOS	left	F	S	yes	2
M	EXP	5	FSO	middle	S	S	yes	2
M	EXP	6	OSF	left	U	F	yes	2
M	EXP	7	SFO	left	S	S	yes	2
M	EXP	8	OFS	right	S	S	yes	2
M	EXP	9	SOF	left	S	S	yes	2
M	EXP	10	FOS	right	S	S	yes	2
M	EXP	11	FSO	right	U	F	yes	2
M	EXP	12	OSF	middle	S	S	yes	2
M	EXP	1	SFO	right	U	O	yes	1
M	EXP	2	OFS	middle	F	F	yes	1
M	EXP	3	SOF	middle	U	S	yes	1
M	EXP	4	FOS	left	F	O	yes	1
M	EXP	5	FSO	right	U	O	yes	1
M	EXP	6	OSF	left	U	S	yes	1
M	EXP	7	SFO	left	S	O	yes	1
M	EXP	8	OFS	right	S	S	yes	1
M	EXP	9	SOF	left	S	O	yes	1
M	EXP	10	FOS	middle	U	S	yes	1
M	EXP	11	FSO	left	F	NA	yes	1
M	EXP	12	OSF	right	F	S	yes	1
